# Supplementary material for: 5-Hydroxyethyl-3-tetradecanoyltetramic acid represents a novel treatment for intravascular catheter infections due to Staphylococcus aureus
Source: J Antimicrob Chemother. 2016 Dec 19;72(3):744–53. doi: 10.1093/jac/dkw482 (PMC5400099; doi:10.1093/jac/dkw482)
Supplement: Supplementary Data [file dkw482_Supplementary_Data.zip]

Archive with 1 entries (1 files):
- Supplementary_Data.docx
